# Supplementary material for: N-Terminal Amino Acid Affects the Translation Efficiency at Lower Temperatures in a Reconstituted Protein Synthesis System
Source: Int J Mol Sci. 2024 May 12;25(10):5264. doi: 10.3390/ijms25105264 (PMC11120837; doi:10.3390/ijms25105264)
Supplement: Supplementary file 1 [file ijms-25-05264-s001.zip]

Archive with 1 entries (1 files):
- ijms-2985240-supplementary.pdf
